# Supplementary material for: Preparation and Properties of Elastic Mullite Fibrous Porous Materials with Excellent High-Temperature Resistance and Thermal Stability
Source: Materials (Basel). 2024 Jul 1;17(13):3235. doi: 10.3390/ma17133235 (PMC11242305; doi:10.3390/ma17133235)
Supplement: Supplementary file 1 [file materials-17-03235-s001.zip]

Archive with 1 entries (1 files):
- materials-2954287-supplementary.pdf
